# Supplementary material for: Characterization of hemizygous deletions in Citrus using array-Comparative Genomic Hybridization and microsynteny comparisons with the poplar genome
Source: BMC Genomics. 2008 Aug 9;9:381. doi: 10.1186/1471-2164-9-381 (PMC2533677; doi:10.1186/1471-2164-9-381)
Supplement: Additional file 2 — Primers employed in real-time and standard PCR experiments. [file 1471-2164-9-381-S2.xls]

## Sheet: Hoja1
Unigene primers	Forward primer	Reverse primer
aC01006D04SK_c	5’-CTGTTTGGTCCGGATTGGGAAT-3’	5’-AGCAAATGTTACAGCAGTTCCCA-3’
aC20006C06SK_c	5’-TAGTCGCGTGCAAAAGGAGCTA-3’	5’-GCAATGTGATGTCGAGACGGAA-3’
aCL3991Contig1	5’-GGACTGATGCTTGTAGCTGCTT-3’	5’-AGTGGTGGCTCCTGAATTGCTT-3’
aC18005F10Rv_c	5’-CACGGTGGATCCAGGTTATAAAG-3’	5’-TTCACAACGCGGTTTGGGTTAG-3’
aCL3317Contig1	5’-TGCCCTCCGACGATCCATTTAT-3’	5’-AATCTCTCCCGCGAAACATGCA-3’
aCL766Contig1	5’-GAGAAATGGACCTTAAGGCTCAG-3’	5’-CTCTCTTGTGAAGGGTCTCTTC-3’
aC01012C02SK_c	5’-CAGAGATGAACCTATCGGCTAAT-3’	5’-GAAGGTGCGGATTTCCATTGGA-3’
aC20009H03SK_c	5’-CCTTCTAAGCACATATCACAGCT-3’	5’-CGGATCATCTTCATTTTCCCTCT-3’
aC16014F08SK_c	5’-CAGGAGGGCAAGCAAAATGATG-3’	5’-GCATATAAGGTACCCTTGAGTGA-3’
aCL6210Contig1	5’-GGATACTGCTCCGTTGACTGTT-3’	5’-CCCATGTAGCTAGCAGCAACTA-3’
aCL8592Contig1	5’-CCCGTATAAATCCGTCTCTCGT-3’	5’-GCGTTGCCATCTGGATCAGATA-3’
aCL1065Contig1	5’-TCAGTCAGTCACAGATCACCAC-3’	5’-GGTGCTGAAGGATGCATACACA-3’
aC32108G01EF_c	5’-CGTAGCCTCTCTCCTTCATTAC-3’	5’-GCATCTCAACGGAAGAAGAAATG-3’
aCL503Contig1	5’-GACACCGGCGTTAACACAACAT-3’	5’-ACGAGCCTTGCTCTCTTGTAAC-3’
aCL6269Contig1	5’-AGCAGGCAACACTGCCAGATTT-3’	5’-CCTCCTCCTCATCTTCCAATGA-3’
aCL7097Contig1	5’-AAATGGCGAGAAGTGGGAAGCT-3’	5’-GTCGTTACAATGAAAACATCCGGT-3’
aCL4690Contig1	5’-TGGGTATGAAGAGGGAGGTCTT-3’	5’-ATACAAGTGTGAACACCATCCAC-3’
aCL8011Contig1	5’-AAGGAATTCAAGTCGGCTGCAG-3’	5’-GCTTCTTGTCCTTCTCTGATGGA-3’
aIC0AAA60DF12RM1_c	5’-TGGAGCAACACGATGAGCAAGA-3’	5’-TTTCATTGTCGGCGTCGTGTTC-3’
aCL1848Contig1	5’-CCTTCATTTTGGTATCGTCTGCT-3’	5’-TTGGAGCTCCTCTATGGCTTC-3’
aCL1915Contig2	5’-GATGGAGATCTGGAGCGACTCA-3’	5’-TCAATCGAACCGTCTACGTCGT-3’
aC01019E12SK_c	5’-GAAGGTTCAGGCTCCTGAAGTA-3’	5’-AGGTGAGCTTGAGCTCATTGGA-3’
aCL6684Contig1	5’-CACTTTTCTCGGTCGCCTCAAT-3’	5’-AGAGGAAGGGAAAATGGACGGA-3’
aCL2087Contig2	5’-GCATTAGGAGTGGTTACTGGGT-3’	5’-AGTACTTTCCATCTGGGCTCGA-3’
aCL3902Contig1	5’-GAGGATTTGTTGAAGGCGTCTG-3’	5’-AAATAAGCCCTGAGGGGGACAA-3’
aC05139C12SK_c	5’-CAACTGGGATCCAACTGAAGCA-3’	5’-AATGGGGACATTCTTGCAGCAC-3’
aCL6641Contig1	5’-GGGTTCCATATTGATGGCTGTG-3’	5’-GTCTCTTCTGCATTCAGGAGGA-3’
BAC ends primers	Forward primer	Reverse primer
B1-L	5’-CCAATATGGGCACGAATAATAGGA-3’	5’-CTACGACAGAGGAATCTGTTGAAA-3’
B1-R	5’-CAGGCTGATATTGACCCTGATTG-3’	5’-GTGCCATAGATGCACCTTGTCT-3’
B2-L	5’-CAAACTCTTCATGGCAACGCATA-3’	5’-GACACACAAATAAATGCGGGTAG-3’
B2-R	5’-TGTTCGTGCGCATGTGTTCAA-3’	5’-GCCTTTCTTGGTGGACTTAGCA-3’
B3-L	5’-GGCAGGGCTCTTCAGTAAACTT-3’	5’-GCTAGCCTTTTAGTTTATGGGTAAC-3’
B3-R	5’-GGTTACTATGATAATTAACAAAGAAC-3’	5’-GTCGTTGAGCCCTAGCTCTAT-3’
B4-R	5’-CCTGATCAGAAGTTTGGTGAATTG-3’	5’-GCAGTTGATGAATATCTGAGAGTG-3’
B5-L	5’-CCCGAAATCACAGAACCAAAGATG-3’	5’-CCTGAGTATGCTGCCAAGTACA-3’
B5-R	5’-TGCCCTCCGACGATCCATTTAT-3’	5’-AATCTCTCCCGCGAAACATGCA-3’
B6-R	5’-GCTGTCAGGATTTGGAGCAAATG-3’	5’-ATCACCACCTTGTACCGGAACT-3’
B-7I	5’-CCTTCTATCCTTGGTGATTGCAC-3’	5’-GGTTTGCAATCAAGAGTTTGAAGAC-3’
B8-R	5’-CCTTCTAAGCACATATCACAGCT-3’	5’-CGGATCATCTTCATTTTCCCTCT-3’
B9-R	5’-GAGAGGAACTAGGCAACCACAT-3’	5’-CGAACGGGTGAAATTGCAACTG-3’
B10-R	5’-GTTTTCGCCACGTCCGAGATTT-3’	5’-AGGTGCCAGCTGACTCATTCAA-3’
B11-R	5’-CTGAAGCAGAAGGCAAAGAGGA-3’	5’-GCCACCAGATGACTATTGGCAA-3’
B12-L	5’-TGGGTATGAAGAGGGAGGTCTT-3’	5’-ATACAAGTGTGAACACCATCCAC-3’
B12-R	5’-TTCCCCAAGAGAAAATGGGCCA-3’	5’-CCTAACCTTGACAGAAGAACCTT-3’
B13-L	5’-GATGGAGATCTGGAGCGACTCA-3’	5’-TCAATCGAACCGTCTACGTCGT-3’
B13-R	5’-CCCGTTTATCTTCTGTGTCAGGA-3’	5’-GGTCTCAGTGTTCACACTCTGA-3’
Reference for gene dosage measurements (GenBank)	Forward primer	Reverse primer
CX293764	5’-CCCAAGCCAGATTTGATCAAGGGTC-3’	5’-TGGATGTCACACCACTCCAGCAGAT-3’
Expression primers	Forward primer	Reverse primer
ClpC-like	5’-GAGAAATGGACCTTAAGGCTCAG-3’	5’-CTCTCTTGTGAAGGGTCTCTTC-3’
ClpD-like	5’-TGGGTATGAAGAGGGAGGTCTT-3’	5’-AGCCATGTCTGCCCTTTGCAAT-3’
ClpC-like genomic sequence primers
CLPC1	5’-GAGAAATGGACCTTAAGGCTCAG-3’
CLPC2	5’-CTCTCTTGTGAAGGGTCTCTTC-3’
CLPC3	5’-AATCATGGCTAGGCTTCTGGCT-3’
CLPC4	5’-CAGGAACATCACCACTTGCAATC-3’
CLPC5	5’-GTTGGGAGACAGCCACAAATAG-3’
CLPC6	5’-CAACAGGTAGTGGATCTGCCAA-3’
CLPC7	5’-GTATTGGTGCCACAACACTAGATG-3’
CLPC8	5’-ATCGCTCTCGAAGCCCTTTCAA-3’
CLPC10	5’-GCAAGAGATGGCTTCAGGATGT-3’
CLPC11	5’-GGAGGAAATCAAACAGAGTGATGA-3’
